# Supplementary material for: Profiling of chromatin accessibility and identification of general cis-regulatory mechanisms that control two ocular lens differentiation pathways
Source: Epigenetics Chromatin. 2019 May 3;12:27. doi: 10.1186/s13072-019-0272-y (PMC6498704; doi:10.1186/s13072-019-0272-y)
Supplement: Supplementary file 1 — Additional file 1: Table S1. Summary for the ATAC-seq data. [file 13072_2019_272_MOESM1_ESM.xlsx]

## Sheet: Sheet1
Sample	Total filtered reads	Alignment rate	Filter mapq30	Remove mito	Remove dup	Macs2 called peaks q0.05	Macs2 peak calling	Frip score
E14 Epi1	22494870	0.97	17907415	16574668	14577676	73858	100003	0.26
E14 Epi2	22376072	0.97	17519458	15774513	14325269	68209		0.26
E14 Fiber1	39599175	0.97	29584107	22888765	18509184	86545	123743	0.32
E14 Fiber2	29662517	0.96	22265938	17244530	15667394	71136		0.41
P1 Epi1	22375007	0.96	16937164	15447945	15106027	46876	58592	0.12
P1 Epi2	20231796	0.97	15302366	13396168	13007569	38254		0.11
P1 Fiber1	17074279	0.96	12512130	10563126	10030920	18736	62995	0.08
P1 Fiber2	21914129	0.96	15926368	13130152	11804598	26763		0.07
