# Supplementary material for: Profiling of chromatin accessibility and identification of general cis-regulatory mechanisms that control two ocular lens differentiation pathways
Source: Epigenetics Chromatin. 2019 May 3;12:27. doi: 10.1186/s13072-019-0272-y (PMC6498704; doi:10.1186/s13072-019-0272-y)
Supplement: Supplementary file 3 — Additional file 3: Table S2. Numbers of DARs and DARs at DEGs from each comparison group. [file 13072_2019_272_MOESM3_ESM.xlsx]

## Sheet: Sheet1
	E14.5 epi VS E14.5 fiber up	E14.5 epi VS E14.5 fiber down	P0.5 epi VS P0.5 fiber up	P0.5 epi VS P0.5 fiber down	E14.5 epi VS P0.5 epi up	E14.5 epi VS P0.5 epi down	E14.5 fiber VS P0.5 fiber up	E14.5 fiber VS P0.5 fiber down
DAR	8554	9212	12756	6350	3069	4078	20501	12981
DAR at DEGs	3242	5148	4638	2084	786	1024	4218	2635
