# Supplementary material for: Profiling of chromatin accessibility and identification of general cis-regulatory mechanisms that control two ocular lens differentiation pathways
Source: Epigenetics Chromatin. 2019 May 3;12:27. doi: 10.1186/s13072-019-0272-y (PMC6498704; doi:10.1186/s13072-019-0272-y)
Supplement: Supplementary file 5 — Additional file 5: Table S3. Number of peaks inside unique and shared clusters. [file 13072_2019_272_MOESM5_ESM.xlsx]

## Sheet: Sheet1
Groups	Number of peaks
E14.5 epithelium unique	463
E14.5 fiber unique	3275
P0.5 epithelium unique	1340
P0.5 fiber unique	2729
E14.5 epithelium and P0.5 epithelium	3289
E14.5 fiber and P0.5 fiber	380
E14.5 epithelium and E14.5 fiber	1661
P0.5 epithelium and P0.5 fiber	517
